# Supplementary material for: eYGFPuv-Assisted Transgenic Selection in Populus deltoides WV94 and Multiplex Genome Editing in Protoplasts of P. trichocarpa × P. deltoides Clone ‘52-225’
Source: Plants (Basel). 2023 Apr 14;12(8):1657. doi: 10.3390/plants12081657 (PMC10145771; doi:10.3390/plants12081657)
Supplement: Supplementary file 1 [file plants-12-01657-s001.zip]

Archive with 1 entries (1 files):
- plants-2121311-supplementary.pdf
